# Supplementary material for: Use of a Hybrid Adeno-Associated Viral Vector Transposon System to Deliver the Insulin Gene to Diabetic NOD Mice
Source: Cells. 2020 Oct 2;9(10):2227. doi: 10.3390/cells9102227 (PMC7600325; doi:10.3390/cells9102227)
Supplement: Supplementary file 1 [file cells-09-02227-s001.zip]

Archive with 4 entries (3 files):
- Supplementary materials La et al 01.10.20/
- Supplementary materials La et al 01.10.20/Figure S1 new.pdf
- Supplementary materials La et al 01.10.20/Table S1.pdf
- Supplementary materials La et al 01.10.20/Table S2.pdf
